# Supplementary material for: An in vitro model of neuronal ensembles
Source: Nat Commun. 2022 Jun 9;13:3340. doi: 10.1038/s41467-022-31073-1 (PMC9184643; doi:10.1038/s41467-022-31073-1)
Supplement: Supplementary file 12 — Source Data [file 41467_2022_31073_MOESM12_ESM.zip]

Archive with 6 entries (6 files):
- Source_Data/SourceData_Fig1_SuppFig2.xlsx
- Source_Data/SourceData_Fig2.xlsx
- Source_Data/SourceData_Fig5.xlsx
- Source_Data/SourceData_Fig7.xlsx
- Source_Data/SourceData_SuppFig6.xlsx
- Source_Data/SourceData_SuppFig8.xlsx
