# Supplementary material for: An in vitro model of neuronal ensembles
Source: Nat Commun. 2022 Jun 9;13:3340. doi: 10.1038/s41467-022-31073-1 (PMC9184643; doi:10.1038/s41467-022-31073-1)
Supplement: Supplementary file 12 — Source Data [file 41467_2022_31073_MOESM12_ESM.zip › Source_Data/SourceData_Fig1_SuppFig2.xlsx]

## Sheet: SourceData_Fig1
MoNNet sample age (DIV)	Average Pairwise Corr. (all pairs)	Average Pairwise Corr. (global)	Average Pairwise Corr. (local)	Activity rate per min	Clusered activity (FWHM at 0.75 peak)	No of modules	Modularity	Network Efficiency (global)	Network Efficiency (local)
11	0.350691	0.319473	0.87787	14.1529	27.7859	4	0.554158	0.082157	0.720958
11	0.198607	0.16698	0.895412	11.4638	36.4267	10	0.793565	0.0473389	0.772596
11	0.363983	0.34294	0.902664	7.28475	40.7941	9	0.0850462	0.299708	0.755241
11	0.040746	0.0201559	0.562305	16.7335	26.5453	55	0.885493	0.00995305	0.255814
11	0.0509992	0.0188846	0.688043	17.935	24.0027	31	0.897703	0.0212331	0.493901
11	0.0722075	0.0401475	0.74277	18.4379	22.8756	27	0.933096	0.0251933	0.640569
11	0.0575506	0.0283175	0.675049	18.2116	24.8914	34	0.899341	0.0140163	0.276868
12	0.352216	0.332903	0.697074	12.3401	47.6343	7	0.394084	0.0353492	0.578587
12	0.198284	0.173514	0.77513	11.593	57.2478	12	0.746621	0.0301152	0.813872
12	0.288383	0.267489	0.706556	12.568	44.6438	14	0.451489	0.0751523	0.615196
12	0.253049	0.231012	0.721994	14.5162	35.7705	9	0.502899	0.0587256	0.593973
12	0.359827	0.335182	0.801832	13.5957	32.3426	7	0.434016	0.0709139	0.809459
13	0.1231	0.0645785	0.730872	15.5677	41.0624	12	0.833501	0.0539692	0.825325
13	0.105738	0.0710626	0.656882	13.8031	38.352	18	0.714273	0.0269491	0.6697
13	0.20648	0.17364	0.801803	9.56261	31.0865	14	0.753802	0.0527619	0.850621
13	0.172263	0.10767	0.809412	11.7846	50.9484	8	0.722024	0.0871392	0.846848
13	0.265959	0.216011	0.852231	7.46331	37.0995	5	0.58441	0.0791088	0.89222
13	0.233293	0.176944	0.781155	10.0637	38.5705	7	0.568642	0.0832944	0.779017
13	0.139284	0.0926131	0.807909	14.8953	53.8207	10	0.805175	0.047202	0.815245
13	0.236081	0.20855	0.710756	14.8265	43.1704	9	0.738937	0.0278926	0.576597
13	0.185602	0.145545	0.72731	10.2435	31.7042	13	0.754371	0.0396044	0.673511
14	0.450408	0.433327	0.971387	11.7571	31.3791	5	0.322639	0.14127	0.781834
14	0.440797	0.428179	0.967614	7.10395	35.7895	3	0.305287	0.201754	0.454261
14	0.377645	0.349496	0.987556	15.4481	34.1004	5	0.452366	0.125	0.647059
14	0.24759	0.141499	0.870876	12.2686	49.5737	6	0.544453	0.128283	0.904927
14	0.289087	0.248629	0.814531	15.8875	20.5636	7	0.41229	0.0783355	0.777553
14	0.210448	0.179865	0.871266	15.7376	28.4742	11	0.625429	0.0464594	0.914181
14	0.122875	0.0202076	0.908075	15.8117	39.9139	9	0.67912	0.112396	0.880013
14	0.167689	0.124564	0.75767	15.5236	28.2668	17	0.629701	0.0407896	0.709037
14	0.246575	0.180229	0.721983	7.34338	50.9884	10	0.530502	0.105805	0.702105
14	0.0867663	0.0371984	0.85354	6.5118	39.5533	20	0.785293	0.0606697	0.848604
14	0.20054	0.167117	0.926186	6.8625	51.1647	7	0.449615	0.0935776	0.940402
14	0.0799004	0.0422556	0.799948	15.3787	25.7679	23	0.807073	0.0370253	0.501528
14	0.101839	0.0606186	0.711249	18.1374	24.2698	14	0.827898	0.0328847	0.439762
14	0.0790145	0.0498086	0.617369	17.5188	27.1291	23	0.844005	0.0168622	0.410216
14	0.085417	0.047822	0.75235	15.0846	27.3315	18	0.843402	0.0332092	0.739025
14	0.0565283	0.0237107	0.565569	17.2303	25.3827	24	0.869645	0.0231032	0.642289
14	0.148489	0.0888986	0.795297	13.2428	71.2129	13	0.741562	0.0637906	0.859057
14	0.106242	0.0707087	0.770559	15.0551	54.4502	18	0.762766	0.0351101	0.848535
14	0.119572	0.0841583	0.68488	17.0483	40.563	22	0.824525	0.0286695	0.654525
14	0.246988	0.199309	0.84397	7.70711	36.3697	6	0.617414	0.0733588	0.831046
14	0.119422	0.0727534	0.708415	8.07678	41.3769	9	0.770488	0.0426688	0.771875
14	0.1547	0.121818	0.818396	11.4176	83.9623	10	0.732964	0.0406832	0.613333
14	0.147179	0.0984899	0.740617	12.007	41.0917	10	0.72699	0.0452228	0.609748
14	0.140289	0.0847808	0.773452	9.83717	35.1584	7	0.712265	0.0762626	0.591566
14	0.114959	0.0681736	0.721852	16.4531	46.0494	12	0.762478	0.0426053	0.740843
14	0.193901	0.137215	0.708441	17.4302	41.4547	12	0.607291	0.061825	0.687594
14	0.11222	0.074968	0.61639	17.1645	40.0965	15	0.707616	0.0312681	0.623131
15	0.523912	0.504385	0.969386	12.3225	39.6495	5	0.158401	0.346259	0.923653
15	0.56754	0.553337	0.964439	6.63554	51.7229	4	0.107188	0.418622	0.890179
15	0.387408	0.359444	0.938398	7.75916	55.523	4	0.472363	0.118653	0.945244
15	0.314742	0.289857	0.951406	7.26012	55.2253	7	0.564372	0.0986193	0.943048
15	0.661066	0.648862	0.871549	4.77575	35.8147	3	0.0834653	0.525931	0.855764
15	0.714798	0.703554	0.879616	3.74252	28.1467	2	0.0664347	0.634213	0.878712
15	0.652612	0.63893	0.88404	4.33075	30.9851	4	0.0678683	0.502605	0.860829
15	0.505731	0.478557	0.807736	6.23884	45.3687	3	0.173087	0.301845	0.808056
15	0.304064	0.272999	0.934122	9.39884	81.5278	8	0.530568	0.107022	0.93858
15	0.169201	0.123957	0.824979	9.72862	62.3774	11	0.673328	0.0555469	0.809991
15	0.190941	0.141221	0.814004	7.52149	46.8237	7	0.703246	0.078642	0.824973
16	0.168411	0.133863	0.915403	13.5592	55.6229	8	0.759149	0.077099	0.938419
16	0.419687	0.387371	0.92828	4.37114	49.9423	3	0.470794	0.268554	0.914567
16	0.509134	0.480149	0.941203	4.01984	29.0845	4	0.19374	0.37513	0.941572
16	0.285321	0.248096	0.943861	7.17317	44.4976	5	0.599299	0.144441	0.964688
16	0.227787	0.139176	0.837624	4.69662	33.0832	5	0.524133	0.146003	0.79864
16	0.456483	0.4355	0.939794	4.15675	22.3206	4	0.189129	0.398279	0.94497
16	0.489454	0.458272	0.914793	3.89093	36.357	5	0.188895	0.358422	0.883218
19	0.823326	0.800116	0.978832	7.79702	21.6222	2	0.0306456	0.749639	0.87023
19	0.838547	0.810223	0.979482	7.29077	18.6035	3	0.0175546	0.87668	0.936802
19	0.651055	0.581584	0.985588	12.0382	22.3172	3	0.255857	0.390212	0.840221
19	0.829724	0.784492	0.980496	7.89646	21.6857	2	0.0342819	0.752308	0.883172
19	0.751565	0.695787	0.984894	5.65856	23.4108	2	0.145125	0.50303	0.977778
19	0.572199	0.430376	0.971881	8.02017	21.591	3	0.264465	0.247619	0.666667
19	0.919347	0.893503	0.991094	5.1298	33.8144	2	0.00546138	0.972332	0.978891
19	0.751565	0.695787	0.984894	5.65856	23.4108	2	0.145125	0.50303	0.977778
19	0.547628	0.471847	0.953555	4.95874	24.8144	3	0.298645	0.182317	0.941463
19	0.650988	0.60754	0.960553	4.31058	31.9573	3	0.171865	0.498077	0.937996
19	0.650382	0.57234	0.950544	4.3522	23.7378	3	0.185875	0.506998	0.97371
19	0.775855	0.668494	0.931287	4.03744	23.6787	2	0.0320304	0.779268	0.998647
19	0.650382	0.57234	0.950544	4.3522	23.7378	3	0.185875	0.506998	0.97371
19	0.9198	0.913593	0.960145	3.11073	39.0339	2	0.000671337	0.990588	0.991959
19	0.825537	0.776245	0.955721	2.10827	48.4697	2	0.0284632	0.662791	0.984002
19	0.9198	0.913593	0.960145	3.11073	39.0339	2	0.000705969	0.990588	0.991959
19	0.423993	0.393664	0.933657	5.16851	85.2553	3	0.339855	0.251322	0.911138
19	0.854708	0.840283	0.984537	14.016	32.5303	2	0.00504823	0.838333	0.912641
19	0.108344	0.064444	0.882598	10.4843	68.0058	15	0.890175	0.0513753	0.971054
19	0.898838	0.893767	0.95208	13.9306	24.9941	1	2.22045e-16	0.868248	0.904348
19	0.328547	0.304712	0.738434	11.2733	72.6472	5	0.427639	0.0989724	0.786596
19	0.854708	0.840283	0.984537	14.016	32.5303	2	0.00504823	0.838333	0.912641
19	0.450858	0.436226	0.803836	11.6922	80.2333	6	0.245565	0.233306	0.827506
19	0.766566	0.6995	0.992911	11.0209	21.1977	2	0.060594	0.466667	0.70963
19	0.5952	0.586272	0.831871	7.17987	73.6925	3	0.118704	0.415972	0.797166
19	0.894477	0.874543	0.981247	14.5538	24.7347	2	0.0016756	0.637363	1
19	0.543808	0.524092	0.881589	6.2407	54.3484	6	0.121681	0.362015	0.865694
19	0.766566	0.6995	0.992911	11.0209	21.1977	2	0.060594	0.466667	0.70963
20	0.840114	0.812926	0.985117	11.4021	22.3153	2	0.0133178	0.751462	0.873473
20	0.785847	0.741639	0.988686	6.16591	22.8877	2	0.0334571	0.578947	0.788571
20	0.775823	0.695727	0.955574	13.9771	17.8568	2	0.0655789	0.69773	0.974482
20	0.775823	0.695727	0.955574	13.9771	17.8568	2	0.0655789	0.69773	0.974482
20	0.84849	0.830384	0.982117	7.51018	33.7178	2	0.0276089	0.787395	0.995684
20	0.920149	0.895267	0.991064	9.69577	19.4306	2	0.0012254	0.82684	0.909091
20	0.84849	0.830384	0.982117	7.51018	33.7178	2	0.0276089	0.787395	0.995684
20	0.774421	0.758974	0.945042	10.4422	62.4539	3	0.0392678	0.71578	0.91666
20	0.598584	0.575667	0.912888	18.0769	39.5002	2	0.190212	0.488284	0.877316
20	0.59487	0.568975	0.92684	15.609	43.1388	2	0.220912	0.445869	0.893967
20	0.605948	0.590647	0.939526	15.6166	31.7578	3	0.198292	0.458379	0.888548
20	0.549747	0.510496	0.923717	4.46139	64.4447	4	0.289721	0.268352	0.939368
20	0.296759	0.215288	0.901854	4.92076	48.9901	4	0.602769	0.192177	0.951581
20	0.849573	0.842576	0.972629	3.07876	46.3592	3	0.0223454	0.8643	0.927636
20	0.93333	0.930491	0.979943	1.07699	34.7902	3	0.00291959	0.970168	0.984268
20	0.898716	0.892057	0.980323	2.44414	42.9188	2	0.0174704	0.951144	0.968221
20	0.94129	0.9383	0.970643	5.98172	61.501	1	-3.33067e-16	0.992176	0.993276
20	0.926704	0.924523	0.972685	1.87726	40.1441	2	0.0107141	0.990842	0.992269
20	0.907703	0.902174	0.971751	2.3997	41.246	2	0.0140829	0.979461	0.983008
20	0.770843	0.757134	0.97473	2.5296	33.153	2	0.0605156	0.711009	0.960972
20	0.810953	0.794305	0.972685	3.53769	50.0399	3	0.029029	0.753464	0.905467
20	0.818901	0.806945	0.972499	1.91262	38.9992	3	0.0343932	0.77849	0.927157
20	0.691032	0.672436	0.951821	1.53627	40.2037	2	0.198847	0.419353	0.955047
20	0.876075	0.86807	0.957223	2.0024	36.6943	2	0.0280512	0.89716	0.95464
20	0.8521	0.844621	0.960184	3.75913	32.3598	2	0.0178117	0.871782	0.939668
20	0.915204	0.912051	0.971126	2.02305	44.8905	2	0.0156434	0.969534	0.986643
20	0.638091	0.616424	0.924514	1.99396	51.6007	3	0.141648	0.490503	0.882876
20	0.675311	0.639991	0.957533	2.68973	34.9463	3	0.102004	0.404292	0.9691
20	0.934565	0.932167	0.962965	1.57481	45.5385	1	-6.66134e-16	0.994304	0.996718
20	0.93892	0.935362	0.980466	1.43161	28.0713	2	0.0047117	0.984096	0.987741
20	0.493035	0.450238	0.90732	7.02304	24.6148	4	0.260475	0.25723	0.944693
20	0.66991	0.624441	0.923264	3.75548	19.6258	4	0.0631679	0.581968	0.920931
20	0.44829	0.387963	0.874705	5.36057	19.361	5	0.180449	0.304124	0.935987
21	0.694823	0.640646	0.950448	12.78	19.4952	2	0.105759	0.4828	0.853751
21	0.610191	0.564184	0.917205	7.42209	28.4915	4	0.221413	0.318807	0.871843
21	0.697796	0.670854	0.989105	8.1974	32.3029	2	0.0770651	0.433862	0.830252
21	0.479553	0.454476	0.890859	6.18604	59.3543	5	0.24064	0.342933	0.896733
21	0.559531	0.534615	0.94188	4.16449	59.4139	3	0.214043	0.364709	0.922682
21	0.383349	0.357921	0.853937	4.83009	48.1768	6	0.422081	0.177321	0.855083
21	0.463257	0.420685	0.81619	5.75893	42.0707	3	0.366273	0.302329	0.882698
21	0.842299	0.814387	0.988837	5.19594	38.2426	2	0.0209436	0.716923	0.846154
21	0.692548	0.675486	0.975348	2.41973	37.5027	3	0.0907622	0.507733	0.948656
21	0.74479	0.732925	0.986664	2.55272	43.1941	3	0.0589821	0.649599	0.907998
21	0.743751	0.730245	0.97521	1.94747	48.5168	4	0.0576502	0.702711	0.920016
21	0.451737	0.406674	0.84344	4.00574	17.6639	3	0.491556	0.217661	0.914434
21	0.82186	0.811935	0.961215	1.39259	39.5462	2	0.0302744	0.789694	0.919293
21	0.858731	0.852401	0.940335	1.75142	48.5307	2	0.0143072	0.885645	0.938801
22	0.792028	0.783886	0.950794	3.414	51.6897	2	0.0752994	0.702846	0.931921
22	0.608868	0.595305	0.972198	8.97814	53.5784	2	0.284185	0.462419	0.801626
22	0.511262	0.483256	0.978364	5.93223	57.818	3	0.419506	0.190236	0.962201
22	0.400366	0.323656	0.939403	12.1384	34.5546	2	0.476964	0.260943	0.939563
22	0.808495	0.789487	0.942443	5.70181	40.5579	2	0.0344566	0.732505	0.909879
22	0.672607	0.647132	0.885322	4.53539	42.0121	6	0.0372313	0.604872	0.824854
22	0.86471	0.855859	0.964546	17.8766	29.5628	2	0.00544653	0.901515	0.942822
22	0.918915	0.90245	0.971603	17.3188	22.4659	4	0.000845138	0.943651	0.971405
22	0.462686	0.430337	0.963013	8.53781	39.0529	4	0.335648	0.140351	0.836033
22	0.654493	0.610639	0.966867	9.65537	36.5939	3	0.129466	0.346591	0.915206
22	0.789138	0.777565	0.899077	5.02968	38.6569	2	0.0486144	0.663203	0.902489
22	0.92809	0.922364	0.972555	3.05191	36.3064	1	4.44089e-16	0.868984	0.932816
22	0.92657	0.922839	0.98441	2.2417	42.2603	1	-1.11022e-15	0.979798	0.984792
22	0.932906	0.931466	0.953303	4.48311	26.7373	2	2.22045e-16	0.884135	0.941176
22	0.925109	0.923364	0.953406	3.67697	31.3468	2	-1.11022e-16	0.95914	0.981367
22	0.989062	0.988468	0.996936	2.26873	41.8526	1	8.88178e-16	1	1
22	0.981315	0.981374	0.980181	2.03394	38.9423	1	-3.33067e-16	1	1
22	0.538808	0.51828	0.964744	10.5468	29.4096	5	0.212611	0.143295	0.793677
22	0.674227	0.653907	0.968876	10.5077	26.7645	3	0.183867	0.367384	0.947751
22	0.67747	0.659567	0.895887	13.3317	27.3893	4	0.139715	0.520802	0.874808
22	0.776871	0.758914	0.988645	2.03586	52.3056	3	0.0589925	0.65538	0.908353
22	0.667167	0.640499	0.988607	2.54491	41.6583	3	0.126257	0.507068	0.939498
22	0.68001	0.654135	0.984499	2.51821	48.2637	2	0.103131	0.414903	0.935123
22	0.848667	0.836132	0.985783	1.03608	42.7547	2	0.0623521	0.793284	0.9628
22	0.660597	0.62939	0.982094	2.20152	32.9771	2	0.182941	0.40593	0.9603
22	0.650337	0.637056	0.981656	2.04737	47.1854	3	0.179777	0.593902	0.905001
22	0.790694	0.780242	0.974858	2.65346	61.4505	2	0.0451209	0.756962	0.916408
22	0.93566	0.934095	0.956141	0.809777	55.134	2	0.000725448	0.998286	0.998408
22	0.681469	0.630291	0.940371	2.81738	29.129	2	0.449628	0.492594	0.995508
23	0.861238	0.849959	0.975642	10.1184	20.2248	2	2.22045e-16	0.846154	0.923077
23	0.933899	0.933215	0.939533	2.99963	39.9682	1	4.44089e-16	0.95671	0.950216
23	0.824291	0.819975	0.965992	4.56649	28.2292	2	0.0111183	0.81445	0.901478
23	0.8027	0.795963	0.99806	7.37409	21.4187	2	0.0435666	0.724306	0.8704
23	0.837027	0.833828	0.943241	10.2443	22.594	2	0.000823857	0.845029	0.928689
23	0.602638	0.57308	0.973784	4.33417	34.0618	3	0.14657	0.501646	0.920209
23	0.637965	0.610914	0.88422	4.72913	44.7386	3	0.15162	0.495059	0.902562
23	0.643453	0.620632	0.957915	3.32282	57.8284	2	0.191067	0.388197	0.915501
23	0.511262	0.463113	0.812255	3.9362	34.5525	3	0.307905	0.383859	0.891718
24	0.95564	0.950681	0.988939	7.52974	22.9168	1	1.33227e-15	1	1
24	0.818169	0.793858	0.979391	13.4906	18.1089	2	0.0412902	0.691954	0.927347
24	0.909895	0.902468	0.971271	3.45	28.7921	2	0.0025399	0.97381	0.981219
24	0.922921	0.912721	0.982956	2.41631	40.8788	2	0.000490674	0.971785	0.987797
24	0.963182	0.962363	0.991093	3.02667	28.9568	1	6.66134e-16	1	1
24	0.916561	0.914348	0.982938	3.67501	36.1246	1	-2.10942e-15	0.965726	0.978908
24	0.8171	0.811029	0.970374	6.6	22.6679	2	0.00763184	0.780952	0.915346
24	0.815332	0.807127	0.964051	10.8947	20.9806	2	0.038761	0.696078	0.832422
24	0.956292	0.955169	0.987153	5.17263	26.486	1	4.44089e-16	1	1
24	0.946178	0.944601	0.98749	6.58913	25.3167	1	4.44089e-16	1	1
25	0.861519	0.849073	0.960259	4.06395	33.5319	3	0.0199376	0.87458	0.975074
25	0.799917	0.778001	0.938502	4.05235	32.511	2	0.0319642	0.709973	0.95924
25	0.855227	0.841748	0.953209	8.18183	25.2796	2	0.0240601	0.851515	0.971397
25	0.888522	0.880412	0.94592	5.21711	22.1264	2	0.00577768	0.903968	0.959638
25	0.858981	0.845216	0.969099	1.95322	57.4264	4	0.0156299	0.876565	0.951535
25	0.443347	0.350502	0.902045	6.24124	41.2035	3	0.323083	0.460957	0.983794
25	0.344196	0.318622	0.923382	3.38759	38.2088	6	0.343331	0.254777	0.945358
28	0.423748	0.392914	0.888409	4.50449	85.0177	7	0.138075	0.325382	0.875791
28	0.191121	0.168887	0.545078	10.9289	78.5519	25	0.243599	0.0574048	0.573561
28	0.64457	0.637804	0.769338	6.00126	111.941	2	0.0832946	0.482883	0.775262
29	0.484765	0.472544	0.996275	3.02667	43.6008	3	0.445062	0.316389	0.797778
29	0.229612	0.215936	0.974952	4.12536	35.6746	11	0.535826	0.137387	0.614865
29	0.631074	0.616587	0.984212	3.47062	34.374	5	0.0471358	0.499589	0.773724
29	0.68044	0.674948	0.996219	3.45615	35.9797	2	0.0750296	0.507597	0.70573
