# Supplementary material for: An in vitro model of neuronal ensembles
Source: Nat Commun. 2022 Jun 9;13:3340. doi: 10.1038/s41467-022-31073-1 (PMC9184643; doi:10.1038/s41467-022-31073-1)
Supplement: Supplementary file 12 — Source Data [file 41467_2022_31073_MOESM12_ESM.zip › Source_Data/SourceData_Fig2.xlsx]

## Sheet: SourceData_Fig02_Early
DIV_cat (Early=2a, Late=Fig2b	Pharmacological treatment	Baseline activity rate (/min)	After Treatment activity rate (/min)	Increment in Activity (After treatment - Baseline)	Baseline Avg. Global PWC	After Treatment Avg. Global PWC	Increment in Avg. Global PWC (After treatment - Baseline)	Baseline Avg. Local PWC	After Treatment Avg. Local PWC	Increment in Avg. Local PWC (After treatment - Baseline)
Early	Bcl	6.58617	15.9161	9.32994	0.510727	0.923772	0.413045	0.962949	0.994813	0.0318643
Early	Bcl	2.85659	20.0989	17.2423	0.564868	0.977999	0.413131	0.961051	0.995277	0.0342263
Early	Bcl	2.67838	20.4058	17.7274	0.339697	0.977624	0.637927	0.95122	0.994676	0.0434554
Early	Bcl	4.28713	17.9496	13.6625	0.297914	0.968908	0.670994	0.947341	0.995874	0.0485337
Early	Bcl	11.4897	19.7713	8.28162	0.0259677	0.317675	0.291707	0.601829	0.895998	0.294169
Early	Bcl	19.9481	15.3381	-4.60991	0.0442943	0.184856	0.140562	0.651422	0.753117	0.101695
Early	Bcl	2.16586	20.8432	18.6773	0.195814	0.943789	0.747975	0.827497	0.993347	0.16585
Early	Bcl	1.39983	20.0364	18.6366	0.0785725	0.507865	0.429293	0.805606	0.986025	0.180419
Early	Ctrl	13.3778	11.3009	-2.07689	0.747776	0.181967	-0.56581	0.916599	0.649071	-0.267528
Early	Ctrl	13.3275	12.1918	-1.13574	0.122807	0.266937	0.14413	0.846571	0.726635	-0.119935
Early	Ctrl	10.6399	13.3939	2.75406	0.709804	0.576415	-0.133389	0.935055	0.953343	0.018288
Early	Ctrl	8.15492	10.4781	2.32318	0.951765	0.832507	-0.119258	0.985426	0.974422	-0.0110036
Early	Ctrl	5.28284	4.75075	-0.532094	0.253522	0.348501	0.0949785	0.822999	0.894885	0.0718861
Early	Ctrl	10.0043	11.7965	1.79228	0.486593	0.624884	0.138292	0.951188	0.959506	0.00831768
Early	Ctrl	8.42913	9.19454	0.765406	0.347397	0.0693067	-0.278091	0.96491	0.945448	-0.0194621
Early	Ctrl	15.3747	4.73748	-10.6372	0.252086	0.195705	-0.0563809	0.923583	0.793128	-0.130455
Early	Ctrl	12.2419	10.5418	-1.70016	0.130947	0.228392	0.0974454	0.936656	0.951965	0.0153086
Early	Ctrl	9.87845	15.63	5.7516	0.0487501	0.0817608	0.0330107	0.759228	0.851429	0.0922014
Early	Ctrl	10.1999	16.4424	6.24252	0.0739444	0.0761439	0.00219955	0.701812	0.805585	0.103772
Early	Ctrl	10.3019	11.5989	1.29692	0.165453	0.0731879	-0.0922655	0.793138	0.71714	-0.0759984
Early	DAPV	16.7454	1.75142	-14.994	0.275205	0.703786	0.428581	0.927196	0.911214	-0.0159814
Early	DAPV	21.3202	0.00653514	-21.3137	0.1288	0.0663116	-0.0624883	0.906807	0.15081	-0.755997
Early	DAPV	22.7056	0.0199406	-22.6857	0.0918902	0.141562	0.0496718	0.885404	0.243194	-0.64221
Early	DAPV	30.0861	0.35693	-29.7292	0.0427811	0.0402313	-0.00254974	0.679034	0.0725132	-0.606521
Early	DAPV	29.0508	0.376628	-28.6742	0.0366964	0.0417507	0.00505424	0.722826	0.125026	-0.5978
Early	DAPV	16.8145	0.0284203	-16.786	0.101752	0.0406161	-0.061136	0.822428	0.0703257	-0.752102
Early	DAPV	10.309	0.00628853	-10.3027	0.213668	0.0565114	-0.157156	0.882693	0.110479	-0.772215
Early	DAPV	16.7747	0.172151	-16.6026	0.174248	0.0367468	-0.137501	0.786439	0.105639	-0.6808
Early	Mfq	17.0188	16.212	-0.806856	0.0593978	0.0199595	-0.0394383	0.737562	0.69707	-0.0404912
Early	Mfq	16.7016	15.0306	-1.67102	0.114115	0.0929298	-0.0211852	0.689819	0.750097	0.0602789
Early	Mfq	20.1329	13.2378	-6.89514	0.0767886	0.0185151	-0.0582735	0.670169	0.632063	-0.0381055
Early	NBQX	6.46969	4.02728	-2.44241	0.613221	0.26527	-0.347951	0.89747	0.690491	-0.206979
Early	NBQX	4.29716	3.70489	-0.592267	0.707133	0.337242	-0.369891	0.912826	0.781113	-0.131713
Early	NBQX	5.09266	5.84835	0.755685	0.658302	0.288982	-0.36932	0.900169	0.792199	-0.10797
Early	NBQX	9.65444	3.23286	-6.42159	0.495951	0.264336	-0.231615	0.775955	0.781823	0.00586846
Early	NBQX	18.6404	11.5017	-7.13874	0.0490771	0.0362547	-0.0128224	0.770605	0.414843	-0.355761
Early	NBQX	15.4212	15.0232	-0.398005	0.0550472	0.0594889	0.00444168	0.751587	0.612966	-0.138621
Early	NBQX	9.26607	12.2784	3.01231	0.139905	0.0859008	-0.0540043	0.816272	0.784806	-0.0314656
Early	NBQX	15.7815	16.6476	0.866135	0.192675	0.0579422	-0.134733	0.734267	0.5804	-0.153868
Early	NBQX	10.2944	8.73579	-1.55862	0.167038	0.0123228	-0.154715	0.812995	0.599323	-0.213672
Early	Nif	19.4527	10.2254	-9.2273	0.0519753	0.384502	0.332527	0.702138	0.81373	0.111591
Early	Nif	24.6608	3.19051	-21.4703	0.0512743	0.0967911	0.0455168	0.620072	0.651568	0.031496
Early	Nif	19.5954	8.06808	-11.5273	0.0992821	0.122831	0.0235489	0.618356	0.685228	0.0668719
Early	Nif	11.9425	14.7234	2.78094	0.0341205	0.129779	0.0956587	0.258668	0.262669	0.00400101
Early	Nif	22.9561	4.1241	-18.832	0.0971598	0.0935601	-0.00359973	0.360276	0.397419	0.0371432
Early	Nif	28.2151	1.09077	-27.1243	0.0281395	0.0175778	-0.0105618	0.577825	0.34974	-0.228085
Early	Nif	27.051	5.58943	-21.4615	0.0432354	0.0414477	-0.00178768	0.681142	0.758256	0.0771142
Early	picro10	2.90624	27.9304	25.0242	0.635325	0.823195	0.18787	0.882542	0.985794	0.103252
Early	picro10	4.37668	20.4598	16.0832	0.761551	0.966268	0.204717	0.958493	0.991397	0.0329039
Early	picro10	6.31655	20.9146	14.5981	0.595748	0.93451	0.338762	0.95972	0.987905	0.028185
Early	picro10	3.43153	22.9785	19.547	0.325729	0.8532	0.527471	0.897724	0.982155	0.0844308
Early	picro10	3.726	17.1328	13.4068	0.576365	0.914397	0.338032	0.940972	0.98558	0.0446085
Early	picro10	2.1303	17.4929	15.3626	0.895476	0.922585	0.0271095	0.979315	0.957086	-0.0222289
Early	picro10	4.33003	18.8489	14.5189	0.596342	0.892067	0.295725	0.941633	0.984829	0.0431955
Early	TTX	21.0664	4.86697	-16.1994	0.00188661	0.046603	0.0447164	0.45589	0.220112	-0.235778
Early	TTX	23.4829	4.0783	-19.4046	0.125557	0.0288394	-0.0967172	0.497709	0.223177	-0.274532
Early	TTX	19.3124	8.51953	-10.7929	0.037261	0.106318	0.069057	0.464429	0.185497	-0.278933
Early	TTX	22.715	3.46926	-19.2458	0.120974	0.0228898	-0.0980846	0.819396	0.25779	-0.561606
Early	TTX	18.2828	2.73803	-15.5447	0.124775	0.0110745	-0.1137	0.793879	0.263505	-0.530374
Early	TTX	24.9567	8.8423	-16.1144	0.0502959	0.00754971	-0.0427462	0.601107	0.221	-0.380107
Early	TTX	19.9507	5.2793	-14.6714	0.0236521	0.00757963	-0.0160724	0.782602	0.184445	-0.598157
Late	Bcl	1.63909	9.81199	8.1729	0.661491	0.990325	0.328834	0.954727	0.993469	0.0387422
Late	Bcl	1.69424	8.61798	6.92375	0.941459	0.987202	0.0457429	0.982111	0.993471	0.0113602
Late	Bcl	1.94643	9.48772	7.54129	0.928172	0.987944	0.0597718	0.964938	0.992021	0.0270828
Late	Ctrl	14.7426	15.3848	0.642229	0.64841	0.557122	-0.0912882	0.947966	0.944322	-0.00364384
Late	Ctrl	19.091	11.7665	-7.32445	0.521819	0.487524	-0.034295	0.936741	0.919221	-0.0175196
Late	Ctrl	16.6169	12.7755	-3.84134	0.474172	0.488162	0.0139899	0.960072	0.961381	0.00130863
Late	Ctrl	4.06238	3.25192	-0.810461	0.930088	0.879671	-0.0504163	0.982092	0.980373	-0.00171934
Late	Ctrl	4.68588	4.22258	-0.463302	0.807558	0.550625	-0.256932	0.946544	0.963961	0.0174174
Late	Ctrl	5.96035	4.19576	-1.76459	0.522833	0.602919	0.0800864	0.938361	0.886496	-0.0518655
Late	Ctrl	1.21736	5.70435	4.48699	0.924845	0.648165	-0.27668	0.966512	0.970815	0.00430284
Late	Ctrl	2.40357	4.01496	1.6114	0.92477	0.779416	-0.145354	0.976718	0.975698	-0.00102092
Late	Ctrl	2.9195	2.74714	-0.172369	0.746543	0.54763	-0.198913	0.972603	0.976591	0.00398857
Late	Ctrl	1.51615	1.75795	0.2418	0.764569	0.940064	0.175495	0.926404	0.965916	0.0395128
Late	Ctrl	3.57799	2.9419	-0.636087	0.867885	0.668516	-0.199369	0.980414	0.949254	-0.0311606
Late	Ctrl	5.15684	2.77184	-2.385	0.864994	0.430308	-0.434686	0.969695	0.860775	-0.10892
Late	Ctrl	4.01308	2.64598	-1.36709	0.879867	0.836388	-0.0434784	0.976307	0.962026	-0.0142811
Late	Ctrl	2.67667	4.19586	1.51919	0.93034	0.849789	-0.080551	0.96622	0.957099	-0.00912024
Late	Ctrl	8.93416	4.01035	-4.92381	0.473511	0.549512	0.0760013	0.911947	0.872535	-0.0394119
Late	DAPV	2.38421	0.00877085	-2.37544	0.91377	0.649145	-0.264625	0.958644	0.730646	-0.227998
Late	DAPV	2.32501	0.256996	-2.06802	0.891106	0.910918	0.019812	0.945615	0.982781	0.037166
Late	DAPV	4.18626	1.40542	-2.78084	0.839277	0.887001	0.0477247	0.952235	0.983098	0.0308631
Late	Mfq	3.21366	5.67087	2.45721	0.884599	0.334588	-0.550011	0.969557	0.967894	-0.00166319
Late	Mfq	2.25208	1.51582	-0.736256	0.924533	0.21033	-0.714203	0.974108	0.760048	-0.21406
Late	Mfq	8.34529	14.9159	6.57062	0.905245	0.570577	-0.334668	0.972716	0.964334	-0.00838189
Late	Mfq	6.50314	7.38696	0.883821	0.430079	0.0179903	-0.412088	0.941958	0.917143	-0.0248153
Late	Mfq	13.5342	7.45184	-6.08236	0.0602029	0.0213821	-0.0388208	0.866127	0.787144	-0.0789838
Late	Mfq	16.4121	7.55904	-8.85306	0.285797	0.0899352	-0.195862	0.766086	0.711472	-0.0546137
Late	NBQX	3.47881	2.74489	-0.733916	0.709886	0.811775	0.101889	0.968134	0.967984	-0.000149801
Late	NBQX	2.70276	2.5964	-0.106362	0.637452	0.327149	-0.310303	0.959701	0.769929	-0.189772
Late	NBQX	4.34386	2.12085	-2.223	0.87673	0.805203	-0.071527	0.976477	0.946196	-0.0302805
Late	Nif	4.5478	2.71909	-1.82871	0.459247	0.677443	0.218196	0.896163	0.967056	0.0708935
Late	Nif	8.56656	12.5704	4.00381	0.340746	0.562191	0.221445	0.87526	0.972432	0.0971719
Late	Nif	6.85718	3.63359	-3.22359	0.469605	0.83087	0.361265	0.917458	0.967595	0.0501368
Late	Nif	14.8098	10.6598	-4.15	0.425032	0.705024	0.279993	0.862868	0.975124	0.112256
Late	Nif	10.4924	7.20785	-3.28458	0.540469	0.646832	0.106364	0.934474	0.983427	0.0489526
Late	picro10	2.17383	23.111	20.9372	0.944124	0.649993	-0.294131	0.978784	0.986696	0.00791145
Late	picro10	5.03189	19.9524	14.9205	0.414997	0.816405	0.401408	0.970761	0.98854	0.0177785
Late	picro10	1.70607	13.8282	12.1221	0.853109	0.852584	-0.000525018	0.994678	0.99383	-0.000848803
Late	picro10	2.67657	21.6274	18.9508	0.719452	0.714326	-0.00512596	0.925373	0.970326	0.0449526
Late	picro10	2.69616	18.8517	16.1555	0.852094	0.889444	0.0373508	0.876534	0.960399	0.083865
Late	picro10	8.10327	13.2767	5.17346	0.666943	0.719387	0.0524437	0.905331	0.888238	-0.0170933
Late	picro10	2.85195	15.2189	12.3669	0.945259	0.92628	-0.018979	0.98864	0.982281	-0.00635855
Late	picro10	4.32105	24.763	20.4419	0.65742	0.886717	0.229297	0.977219	0.992133	0.0149142
Late	TTX	4.22255	0.0654757	-4.15707	0.84757	0.0140651	-0.833505	0.975394	0.14543	-0.829964
Late	TTX	1.3291	0.00988825	-1.31921	0.932329	0.0434124	-0.888916	0.97477	0.137786	-0.836984
Late	TTX	3.1113	0.00916267	-3.10214	0.88007	0.0335259	-0.846544	0.980308	0.122205	-0.858103
Late	TTX	6.87794	2.04788	-4.83006	0.344713	0.012342	-0.332371	0.882504	0.19788	-0.684624
Late	TTX	7.84358	1.62213	-6.22145	0.448074	0.00243865	-0.445635	0.884953	0.146791	-0.738162
