# Supplementary material for: An in vitro model of neuronal ensembles
Source: Nat Commun. 2022 Jun 9;13:3340. doi: 10.1038/s41467-022-31073-1 (PMC9184643; doi:10.1038/s41467-022-31073-1)
Supplement: Supplementary file 12 — Source Data [file 41467_2022_31073_MOESM12_ESM.zip › Source_Data/SourceData_Fig5.xlsx]

## Sheet: WT Sibling Control
DIV	Local Avg. PWC	Global Avg. PWC	Local Network Efficiency	Global Network Efficiency	No. of Modules	PCA First Dim Variance	Activity Rate (/min)	Clusered activity (FWHM at 0.75 peak)
16	0.870148	0.107767	0.903289	0.0756504	10	0.223226	11.6347	34.2947
16	0.782716	0.109044	0.824677	0.0691653	13	0.390894	14.8145	47.0286
16	0.694382	0.16027	0.760554	0.0740389	8	0.421242	12.1284	52.311
16	0.697522	0.0439913	0.757314	0.0494101	14	0.347988	13.1927	52.0393
16	0.890264	0.124009	0.893202	0.123537	9	0.272351	9.60816	23.5467
16	0.845101	0.117311	0.920738	0.190232	7	0.344807	9.93178	46.2921
16	0.807041	0.108744	0.869589	0.0757507	11	0.200097	14.9219	39.0381
16	0.765408	0.146178	0.846918	0.0812141	9	0.223075	13.7516	43.3154
16	0.814725	0.122519	0.866818	0.0723592	10	0.269383	13.8763	36.9807
16	0.821197	0.330467	0.772403	0.167165	9	0.522561	10.5734	49.3547
16	0.786694	0.154487	0.801917	0.0510592	12	0.209245	15.8838	41.8915
16	0.880396	0.311165	0.88471	0.291891	6	0.462476	11.7494	52.8465
17	0.784345	0.199444	0.711723	0.0635081	15	0.397647	17.2723	18.8719
17	0.917833	0.54789	0.890821	0.397334	3	0.572819	11.0771	19.9156
17	0.802037	0.267952	0.728968	0.146231	6	0.598206	14.5005	21.1569
17	0.875543	0.134428	0.841112	0.0921102	8	0.361388	18.3089	18.3523
17	0.949155	0.0647096	0.996674	0.177677	5	0.440955	19.4198	17.7259
17	0.772138	0.346642	0.762586	0.0917944	17	0.483502	16.5939	26.3834
19	0.86382	0.385375	0.900987	0.240476	4	0.615364	17.8558	39.2852
19	0.9448	0.377215	0.736842	0.116643	3	0.502445	18.2843	19.1183
19	0.929597	0.373743	0.75	0.106855	4	0.560423	20.1433	22.7578
19	0.87766	0.23401	0.90742	0.109015	5	0.384914	18.9549	24.2334
19	0.907281	0.127156	0.839893	0.120704	9	0.275434	19.4865	21.2187
19	0.987937	0.486703	0.933333	0.438095	3	0.681185	16.8572	22.3945
19	0.944013	0.387935	0.677419	0.107527	3	0.468786	18.392	24.6704
20	0.846771	0.143365	0.846829	0.106775	12	0.37762	9.80212	83.0166
20	0.722477	0.171176	0.708237	0.112574	4	0.438976	8.10528	92.1298
20	0.925002	0.235403	0.959867	0.243196	4	0.349486	4.02772	105.947
20	0.952974	0.173621	0.912162	0.0923423	7	0.3199	17.0309	28.6233
20	0.957204	0.667474	0.933791	0.43246	2	0.736367	14.6301	25.9978
20	0.814293	0.296158	0.861668	0.148267	8	0.556027	19.6783	28.5244
20	0.910661	0.339638	0.781111	0.135294	5	0.460221	19.204	35.2772
20	0.890072	0.492976	0.906961	0.116683	4	0.597672	20.3239	33.7341
21	0.971954	0.423472	0.951317	0.300071	6	0.358518	14.2725	55.8804
21	0.905323	0.215975	0.930025	0.109446	8	0.560914	8.01056	82.7932
21	0.963187	0.120678	0.906835	0.127602	13	0.410809	9.62968	75.3943
21	0.785942	0.372697	0.827054	0.216277	5	0.516753	6.59181	95.3071
21	0.768239	0.212992	0.828844	0.0974972	5	0.331439	8.20995	132.742
21	0.906037	0.645683	0.878691	0.52906	4	0.749152	4.17155	145.294
21	0.896714	0.344782	0.872174	0.110956	4	0.513321	6.41146	102.268
21	0.956605	0.285604	0.953937	0.148479	8	0.434595	2.98272	80.2013
21	0.928165	0.162576	0.923171	0.123095	8	0.310792	4.3612	111.163
21	0.859311	0.523271	0.81144	0.379002	5	0.6099	5.42432	117.117
21	0.92686	0.254739	0.836204	0.133722	5	0.303225	3.84654	117.351
21	0.891709	0.133837	0.882824	0.128239	12	0.347432	18.6751	21.7386
21	0.968014	0.465933	0.692308	0.230769	3	0.697713	11.4003	28.9631
21	0.874528	0.307331	0.908998	0.150203	4	0.462076	19.6733	23.0449
22	0.938307	0.407303	0.925635	0.189634	5	0.393748	18.4367	11.8124
22	0.758003	0.326602	0.676068	0.0841484	6	0.581445	17.1491	14.8945
22	0.959667	0.55209	0.93425	0.375604	4	0.682024	18.7964	13.9162
22	0.947986	0.23895	0.935832	0.12766	5	0.432772	10.4857	22.6725
22	0.940379	0.422882	0.918798	0.21179	4	0.547597	12.5068	21.7706
22	0.887599	0.393439	0.963984	0.284756	3	0.681282	14.4989	22.5883
22	0.979355	0.137748	0.90625	0.127016	6	0.620673	9.7974	32.373
22	0.973145	0.15479	1	0.147059	7	0.547626	11.7763	25.6317
22	0.768837	0.212543	0.63111	0.141583	7	0.537237	16.7741	12.8625
22	0.797908	0.343875	0.820155	0.13798	8	0.467336	18.5219	13.5771
22	0.892937	0.331201	0.938347	0.282497	6	0.434422	14.5679	20.7263
22	0.811218	0.32812	0.854182	0.179865	7	0.336642	14.21	26.8638
22	0.895968	0.489266	0.965813	0.267892	3	0.597438	21.1121	16.4666
23	0.86075	0.554992	0.870148	0.413803	4	0.556281	18.4146	30.7312
23	0.791699	0.645874	0.784434	0.51164	4	0.684395	19.7956	28.7851
23	0.744514	0.460234	0.725047	0.126651	6	0.507123	21.3615	23.8673
23	0.946406	0.580828	0.924558	0.449945	4	0.705611	19.0741	28.5882
23	0.948667	0.58474	0.913094	0.439975	5	0.731492	17.2673	33.6505
23	0.959927	0.789596	0.912353	0.749702	2	0.843733	19.7937	26.627
23	0.967189	0.536939	0.966519	0.259912	2	0.599531	18.465	24.816
23	0.964552	0.517729	0.93909	0.373544	2	0.583036	15.2352	69.3178
23	0.968116	0.585122	0.957018	0.368297	3	0.732256	17.6217	42.0524
23	0.899692	0.0468177	0.941459	0.0463472	16	0.186408	3.97252	100.05
23	0.881827	0.11612	0.930237	0.0459761	16	0.287139	6.50917	101.038
23	0.903766	0.244467	0.914889	0.257373	4	0.356563	4.48647	138.554
24	0.931519	0.44942	0.95237	0.246661	5	0.626181	17.0498	31.0084
24	0.93655	0.423137	0.963412	0.186404	4	0.460771	17.5557	24.6179
24	0.962624	0.55085	0.953578	0.289447	2	0.623684	14.294	42.3723
24	0.940964	0.00642836	0.978099	0.0924281	11	0.215375	7.17077	110.022
24	0.896128	0.129188	0.784188	0.0941757	15	0.276497	3.42523	99.5568
24	0.935076	0.158914	0.948894	0.142055	9	0.280278	2.13515	89.9353
24	0.838443	0.0967555	0.8489	0.0749646	9	0.290708	14.1591	66.9506
24	0.937465	0.238899	0.931669	0.117497	22	0.299384	17.6024	96.191
24	0.69526	0.224764	0.748032	0.146795	6	0.551179	8.30021	107.068
24	0.976606	0.391295	0.974885	0.430533	3	0.524309	1.98624	113.279
24	0.954672	0.757097	0.941763	0.733377	2	0.808623	2.94309	112.109
24	0.960664	0.328728	0.971093	0.249023	4	0.557007	2.95108	66.8928
24	0.922982	0.211869	0.910922	0.232079	4	0.619	4.69014	151.076
24	0.901705	0.0873028	0.942595	0.123522	8	0.264305	7.01736	140.83
25	0.982269	0.171999	0.990599	0.180662	8	0.617845	9.12738	89.6404
25	0.929768	0.252183	0.922348	0.120658	7	0.465626	7.36348	101.941
25	0.980684	0.574035	0.97171	0.425527	4	0.591953	9.5633	92.2233
25	0.878846	0.146654	0.935551	0.105464	10	0.377321	9.11456	134.616
25	0.873618	0.369618	0.885609	0.324993	3	0.478722	6.3928	112.81
25	0.846336	0.323356	0.875581	0.199151	6	0.422656	8.32791	135.35
26	0.89105	0.423143	0.778969	0.276719	8	0.6382	15.5485	39.6422
26	0.816081	0.336346	0.68424	0.144509	8	0.469516	12.4156	49.4144
26	0.976066	0.761247	0.952554	0.742396	3	0.816728	6.8837	24.6736
26	0.955123	0.378032	0.972475	0.313737	4	0.467967	7.52419	39.4463
26	0.984065	0.3528	0.944165	0.22601	5	0.485855	7.39738	27.0006
26	0.96458	0.409916	0.902433	0.338605	5	0.444868	6.41516	24.3119
26	0.971089	0.723415	0.925801	0.562198	3	0.789131	7.72127	44.6057
28	0.963269	0.740931	0.901399	0.677645	2	0.793467	3.05399	87.8046
28	0.972178	0.531053	0.95348	0.554589	2	0.782659	2.8936	113.62
28	0.916845	0.582977	0.88055	0.560588	3	0.801003	3.2423	118.365
28	0.839509	0.481845	0.88608	0.537612	12	0.638498	3.24949	106.535
28	0.95821	0.846507	0.938919	0.866394	2	0.869142	2.22842	86.4727
28	0.952542	0.62574	0.889324	0.531349	8	0.75365	5.38522	98.1367
28	0.965669	0.46743	0.898657	0.390865	4	0.484302	4.98948	76.5255
29	0.935594	0.0963472	0.874378	0.107342	8	0.262253	6.07554	97.2307
29	0.981246	0.0731152	1	0.173759	5	0.469738	3.91155	128.627
29	0.827323	0.435127	0.83192	0.236908	6	0.47968	11.5261	49.7057
29	0.880294	0.295078	0.924783	0.20314	4	0.431333	10.2443	40.1757
29	0.971635	0.293378	0.969438	0.23477	4	0.410711	11.9336	59.8186
29	0.907235	0.214233	0.92885	0.118806	10	0.307857	14.9023	38.8688
29	0.804739	0.123575	0.862315	0.124862	9	0.324908	13.3778	32.7776
29	0.820384	0.344024	0.937717	0.180934	5	0.473838	15.7849	36.1399
30	0.98187	0.422716	0.989062	0.167418	7	0.522965	3.32442	139.89
30	0.963995	0.793054	0.93652	0.759426	3	0.81003	3.99834	126.849
30	0.933975	0.617205	0.911275	0.566887	3	0.773928	9.37579	154.997
30	0.940682	0.651163	0.939394	0.559959	4	0.730576	6.10721	144.066
30	0.978074	0.423039	0.993699	0.230269	3	0.458819	6.74823	175.433
30	0.925957	0.561518	0.926868	0.395285	3	0.638024	6.12957	153.968
31	0.965626	0.739363	0.997491	0.774603	2	0.803354	2.32687	47.331
31	0.895987	0.419771	0.932639	0.21246	4	0.556665	18.2842	23.154
31	0.908638	0.576654	0.897816	0.541414	3	0.79332	8.59876	193.311
31	0.932521	0.652525	0.788251	0.40942	2	0.74362	7.00397	74.0787
31	0.967991	0.810672	0.890683	0.721505	2	0.879136	5.71972	38.8765
31	0.970848	0.551609	0.877909	0.261261	4	0.716209	8.37134	55.9288
31	0.812451	0.673836	0.803988	0.566535	4	0.924859	7.65123	28.8034
31	0.883574	0.57867	0.871953	0.425472	11	0.751922	10.218	32.4844
31	0.652581	0.351697	0.590802	0.159839	11	0.616734	10.1586	33.429
32	0.963649	0.339069	0.975193	0.204267	5	0.588788	4.85816	58.5789
32	0.968334	0.705707	0.92041	0.631024	4	0.745017	9.53788	40.6736
32	0.951269	0.61778	0.924762	0.501737	4	0.701781	9.87075	47.2043
32	0.954643	0.631548	0.876282	0.553183	7	0.672846	8.52713	60.4399
32	0.913917	0.345684	0.925812	0.336485	2	0.594411	8.08753	72.2473
32	0.961979	0.720731	0.922517	0.711134	3	0.765328	9.5362	64.7225
32	0.946081	0.230206	0.946733	0.11066	7	0.359345	14.0863	77.8598
32	0.856775	0.542393	0.850659	0.418966	5	0.492324	20.2197	19.9237
32	0.880591	0.45193	0.634375	0.163666	10	0.411475	21.9973	15.9552
33	0.540826	0.239178	0.75589	0.183183	13	0.433295	9.87337	24.3434
33	0.957323	0.286116	0.744336	0.103682	10	0.335505	13.9175	33.3222
33	0.973819	0.754284	0.894194	0.66126	4	0.729147	16.4521	25.6128
33	0.95773	0.573859	0.857538	0.397617	15	0.709012	14.8749	22.7897
33	0.97066	0.801055	0.89897	0.789702	11	0.866359	13.5819	22.6797

## Sheet: Setd1a
DIV	Local Avg. PWC	Global Avg. PWC	Local Network Efficiency	Global Network Efficiency	No. of Modules	PCA First Dim Variance	Activity Rate (/min)	Clusered activity (FWHM at 0.75 peak)
16	0.870551	0.236389	0.89132	0.145698	7	0.433005	6.37746	45.9851
16	0.799057	0.282147	0.816868	0.148018	7	0.562801	9.05477	46.6756
16	0.783355	0.232324	0.872725	0.132801	4	0.360777	7.58881	58.4167
16	0.769416	0.168186	0.783881	0.131217	9	0.280334	9.75561	48.2211
16	0.782734	0.167939	0.856719	0.0938964	6	0.314367	11.6652	38.5198
16	0.827389	0.067352	0.802253	0.0854054	13	0.212271	5.33564	64.5597
16	0.7502	0.213239	0.823944	0.101476	8	0.311171	15.1827	46.1247
16	0.678822	0.254628	0.726221	0.0893997	8	0.292058	15.799	57.8345
16	0.874082	0.469896	0.894642	0.356275	3	0.740371	3.16778	63.2604
16	0.822941	0.275399	0.875784	0.0775901	12	0.336957	11.2728	51.8216
16	0.687347	0.114594	0.770834	0.0992168	8	0.2928	10.2064	54.2519
16	0.838721	0.160235	0.871871	0.0992437	8	0.375232	11.3319	47.8845
17	0.906041	0.369825	0.943786	0.216192	4	0.51141	16.7376	24.1456
17	0.911221	0.20198	0.924747	0.161954	6	0.403683	16.6264	16.6235
17	0.877203	0.217228	0.811957	0.116618	9	0.335459	15.7771	23.5359
17	0.853052	0.0757276	0.840507	0.0958299	14	0.368038	15.6662	45.5179
17	0.460654	0.0762431	0.544362	0.0234263	18	0.181512	16.4434	47.5556
18	0.83342	0.225786	0.886548	0.191821	10	0.465676	18.0355	32.6587
18	0.907382	0.0725407	0.927032	0.168106	9	0.504374	19.0312	23.7031
18	0.857648	0.246297	0.896649	0.0884153	16	0.368854	17.6423	33.0989
19	0.944051	0.506205	0.839092	0.162805	3	0.578903	14.2042	30.6395
19	0.935932	0.531861	0.55005	0.290278	3	0.555583	12.8873	30.0016
19	0.978283	0.409272	0.6	0.186813	4	0.671933	13.5539	28.6592
19	0.968875	0.459022	0.912953	0.390212	4	0.619898	11.3557	36.2475
19	0.948894	0.638372	0.758775	0.59127	3	0.686342	14.9505	25.8211
19	0.981134	0.318274	0.818182	0.232955	4	0.476519	11.7494	31.6777
20	0.58375	-0.00574208	0.417883	0.0376735	38	0.275828	17.0654	63.4015
20	0.497633	0.00648926	0.426413	0.035163	17	0.332614	17.0966	65.7981
20	0.525772	0.0136438	0.341614	0.0215266	31	0.203386	15.7743	71.5625
20	0.908743	0.212746	0.91517	0.113422	10	0.35817	17.537	30.0379
20	0.769474	0.15028	0.528701	0.0624018	10	0.308199	20.9348	22.2581
20	0.810472	0.0761391	0.855051	0.0895783	12	0.243669	19.3397	29.5107
20	0.746315	0.127233	0.720357	0.0471989	26	0.301812	18.0181	35.4999
20	0.748928	0.056717	0.715584	0.108251	8	0.211724	18.7471	40.1463
21	0.972357	0.194756	0.964767	0.195657	11	0.313687	6.01988	56.1349
21	0.880478	0.181797	0.988821	0.0970851	9	0.319724	7.93631	73.6593
21	0.988557	0.499928	0.96502	0.373567	4	0.643888	11.8032	87.5286
21	0.926535	0.717808	0.936055	0.627501	2	0.792603	11.4052	32.7875
21	0.975934	0.592317	0.789632	0.416246	4	0.69497	9.30044	44.9528
21	0.977658	0.565014	0.912388	0.192735	4	0.674338	12.093	29.5466
22	0.945322	0.153505	0.97307	0.146113	9	0.341875	4.77154	53.502
22	0.937084	0.0678115	0.84375	0.127016	9	0.388178	5.91594	55.8955
22	0.919234	0.324479	0.845873	0.328908	10	0.473956	6.41896	65.2505
22	0.975311	0.410205	0.882606	0.25976	4	0.442408	9.24811	81.3907
22	0.978706	0.394864	0.775458	0.270256	3	0.457764	5.72579	56.6099
22	0.960338	0.212081	0.895833	0.347518	6	0.676632	4.11523	86.116
22	0.975556	0.202509	0.92741	0.155464	6	0.369718	5.90455	56.5042
22	0.974761	0.33782	0.9	0.170498	5	0.527944	4.23651	40.7301
22	0.96275	0.218617	0.894893	0.138691	5	0.527988	5.02862	64.5475
22	0.951867	0.264761	0.964236	0.205381	4	0.425631	6.195	41.8867
22	0.94532	0.270846	0.867095	0.196671	4	0.450412	9.45386	32.9295
22	0.987508	0.720493	0.944139	0.413043	2	0.761763	2.11085	85.9323
22	0.924116	0.319671	0.852042	0.125956	12	0.530499	12.432	16.9723
22	0.927567	0.148776	0.75	0.0967742	9	0.614579	12.6866	15.8306
23	0.840356	0.415985	0.858999	0.210327	5	0.529134	12.7055	42.7355
23	0.967013	0.212778	0.98136	0.237782	7	0.408338	8.96575	53.5818
23	0.954477	0.259053	0.912111	0.129213	5	0.444665	8.19485	85.614
23	0.935948	0.518894	0.897803	0.373502	7	0.589595	9.51827	103.725
23	0.897893	0.22434	0.895303	0.153149	5	0.327712	9.20735	64.2942
23	0.987392	0.299578	0.857143	0.383193	3	0.780992	4.65339	55.0948
23	0.910383	0.200465	0.945274	0.160806	6	0.336979	9.09517	74.58
23	0.841838	0.191641	0.734542	0.105117	14	0.367757	12.297	30.7223
23	0.68996	0.02046	0.664982	0.0579114	30	0.322195	16.579	68.6358
23	0.793453	0.160704	0.793042	0.0668893	15	0.302902	13.4174	51.2308
23	0.981254	0.271653	0.997214	0.44385	3	0.792858	4.94057	47.1549
23	0.791787	0.180799	0.838773	0.087254	18	0.327918	16.5038	21.2771
24	0.81375	0.0938815	0.861977	0.0710895	8	0.367638	7.51659	174.003
24	0.697081	0.240207	0.674815	0.165195	17	0.513926	4.15291	98.1902
24	0.745508	0.151845	0.718544	0.133596	17	0.44832	5.21766	135.959
24	0.924391	0.139679	0.893	0.184087	8	0.454465	3.14062	104.223
24	0.75665	0.206034	0.704608	0.107462	16	0.389809	4.32467	105.166
26	0.972669	0.357177	0.927744	0.271722	15	0.435807	17.1382	32.4226
26	0.901227	0.33291	0.815323	0.20803	15	0.42733	14.6073	23.5491
26	0.913232	0.354685	0.834288	0.250189	11	0.721605	15.8993	23.4322
26	0.843709	0.163995	0.82603	0.125109	9	0.349421	11.8294	25.8422
26	0.830978	0.143014	0.810487	0.101527	18	0.341032	7.03545	35.8886
28	0.979642	0.384246	0.959233	0.323407	5	0.524144	4.17043	95.6707
28	0.937315	0.486374	0.85689	0.329499	7	0.692078	5.65163	66.252
28	0.75198	0.215968	0.627385	0.0546801	29	0.508163	9.49661	47.7746
28	0.804699	0.136273	0.744813	0.110133	39	0.304763	6.60841	50.326
28	0.836424	0.139717	0.769307	0.116176	30	0.284324	6.65659	52.22
30	0.953359	0.0932916	0.944345	0.0948476	18	0.358695	5.57455	109.288
30	0.958144	0.261949	0.911173	0.117139	8	0.324848	4.33603	85.1216
30	0.946191	0.22572	0.93086	0.196358	6	0.512594	3.5567	152.105
30	0.90186	0.294651	0.819148	0.224567	7	0.425399	2.95779	121.478
30	0.916344	0.475417	0.87072	0.273372	5	0.459405	4.6279	95.6266
30	0.860243	0.40395	0.896377	0.331451	4	0.384817	5.8998	127.243
30	0.8267	0.366442	0.694985	0.168255	8	0.571953	9.49568	155.974
31	0.955367	0.445785	0.879746	0.293194	6	0.71914	3.97931	122.339
31	0.451723	0.0497808	0.523533	0.0522761	18	0.377422	7.25068	96.1139
31	0.84442	0.0701181	0.668604	0.0925292	29	0.310132	17.3251	18.9572
31	0.561948	0.101056	0.456643	0.0287728	68	0.303943	11.6864	32.5856
31	0.856027	0.345455	0.786439	0.160435	5	0.386659	13.4074	29.6782
31	0.806068	0.293712	0.756382	0.0760194	16	0.346997	12.1228	24.9377
31	0.697171	0.282026	0.522077	0.0460022	78	0.614905	15.9496	14.3241
33	0.924809	0.279131	0.86021	0.184697	16	0.61617	11.768	36.6783
33	0.922973	0.524556	0.852483	0.39114	30	0.759112	8.94828	88.1074
33	0.837539	0.36558	0.797273	0.221582	19	0.41893	11.2582	28.2162

## Sheet: DF16
DIV	Local Avg. PWC	Global Avg. PWC	Local Network Efficiency	Global Network Efficiency	No. of Modules	PCA First Dim Variance	Activity Rate (/min)	Clusered activity (FWHM at 0.75 peak)
16	0.695451	0.0809209	0.831851	0.0811531	19	0.310523	15.7473	36.5406
16	0.543871	0.0349406	0.652553	0.04942	20	0.287048	14.5597	38.1014
16	0.647976	0.0764895	0.419447	0.0247953	52	0.293604	17.5821	33.2114
16	0.812191	0.0597193	0.653639	0.0664685	50	0.263875	13.6283	50.1493
20	0.907206	0.111815	0.878791	0.0506996	14	0.295625	10.7004	61.3284
20	0.823445	0.164365	0.863171	0.114705	9	0.418884	7.94409	127.221
20	0.918994	0.126711	0.936643	0.0683565	9	0.286151	8.59232	110.129
21	0.960248	0.319354	0.901758	0.139832	4	0.426458	3.60917	149.466
21	0.910222	0.347882	0.935358	0.18124	5	0.556698	4.53893	93.1984
21	0.926734	0.382731	0.843515	0.218969	5	0.474742	3.98314	110.373
21	0.939709	0.33116	0.886052	0.251603	4	0.486233	4.26425	97.9419
21	0.938424	0.432442	0.859694	0.20034	6	0.52311	3.4036	115.957
21	0.91805	0.174362	0.88184	0.166763	6	0.314101	3.90447	106.336
21	0.899922	0.135468	0.893984	0.0890972	12	0.286261	6.84413	63.1515
21	0.94446	0.396182	0.925989	0.216365	5	0.574743	4.93678	67.7212
21	0.946111	0.443573	0.897929	0.298836	5	0.464237	4.33226	83.3125
23	0.808939	0.0438326	0.806377	0.0293972	48	0.246591	9.13967	120.803
23	0.926522	0.0316582	0.903584	0.0457077	23	0.179542	6.33363	125.12
23	0.849488	0.0131038	0.798029	0.0474172	85	0.182357	10.1761	130.23
23	0.914833	0.00376051	0.949463	0.0655452	30	0.255772	10.154	175.362
24	0.700608	0.061641	0.671931	0.0270497	62	0.146947	10.4807	103.137
24	0.87085	0.0355349	0.845858	0.0418281	48	0.261289	8.18431	115.378
24	0.890486	0.0999156	0.864857	0.0510865	39	0.252714	9.6879	111.15
24	0.906742	0.0746828	0.895495	0.0583964	25	0.266279	8.43307	152.945
24	0.806465	0.146414	0.749028	0.0444739	15	0.415986	13.9286	70.4336
24	0.828298	0.183119	0.849759	0.0480516	22	0.257462	17.273	51.8396
24	0.729738	0.046115	0.646612	0.0280206	99	0.194763	18.8532	35.7114
24	0.828786	0.27931	0.818718	0.0815774	20	0.39874	15.699	57.05
32	0.920942	0.104623	0.808721	0.266488	5	0.408733	8.64599	39.2589
32	0.969134	0.0786191	0.977162	0.179428	7	0.447084	12.5086	60.3103
32	0.989371	0.251044	1	0.231501	5	0.606427	10.5341	97.5925
32	0.946738	0.138843	0.761905	0.118371	9	0.332927	11.2444	43.453
32	0.961827	0.249318	0.973636	0.201888	7	0.503535	9.80221	45.7918
32	0.959803	0.212489	0.925323	0.138385	12	0.354203	9.82401	58.6024
32	0.948087	0.0394654	0.989463	0.268132	5	0.404205	8.59657	78.3214
32	0.986562	0.017267	0.972973	0.27027	5	0.578272	8.40137	139.18
35	0.913241	0.127171	0.874038	0.0636809	71	0.275786	15.511	77.9612
35	0.972325	0.31597	0.944701	0.153237	13	0.340821	15.7764	60.3715
35	0.96845	0.319303	0.977174	0.113739	5	0.418434	14.7918	49.6728
35	0.967827	0.435524	0.922475	0.236249	19	0.462337	14.9696	46.5293
