# Supplementary material for: An in vitro model of neuronal ensembles
Source: Nat Commun. 2022 Jun 9;13:3340. doi: 10.1038/s41467-022-31073-1 (PMC9184643; doi:10.1038/s41467-022-31073-1)
Supplement: Supplementary file 12 — Source Data [file 41467_2022_31073_MOESM12_ESM.zip › Source_Data/SourceData_Fig7.xlsx]

## Sheet: Source_Fig07a
MoNNet Genotype + Treatment	Increment in Avg. Global PWC (After treatment - Baseline)	Increment in Avg. Local PWC (After treatment - Baseline)	Global Connections stability	Local Connections stability	Network Efficiency Increment (After treatment - Baseline)	Global Coefficient of Determination	Local Coefficient of Determination	Increment in Activity (After treatment - Baseline)
Set1a + DMSO	-0.0314355	-0.430052	0.0879914	0.349539	0.251859	0.00774248	0.122177	9.81978
Set1a + DMSO	-0.122953	-0.518093	0.146486	0.31009	0.188285	0.0214582	0.0961559	7.03348
Set1a + DMSO	-0.00322608	-0.257929	0.397663	0.500587	0.0751951	0.158136	0.250588	-0.25243
Set1a + DMSO	0.0973721	-0.313962	0.0947608	0.399357	0.284381	0.0089796	0.159486	5.38364
Set1a + DMSO	0.0276672	-0.165882	0.625508	0.470173	0.157541	0.39126	0.221063	1.6931
Set1a + DMSO	0.0335486	-0.186549	0.269954	0.607575	0.120012	0.072875	0.369147	8.87878
Set1a + DMSO	0.0283195	-0.110002	0.259334	0.822571	-0.0173063	0.0672541	0.676623	-15.0557
Set1a + DMSO	-0.0404779	-0.153845	0.246069	0.501209	-0.334344	0.06055	0.251211	-15.248
Setd1a + ORY1001	0.0359402	0.0010285	0.555555	0.383091	0.0218744	0.308641	0.146759	-3.02993
Setd1a + ORY1001	-0.0489478	0.125263	0.516073	0.502639	-0.0701997	0.266331	0.252646	12.5902
Setd1a + ORY1001	-0.0527815	-0.0448548	0.791163	0.859628	-0.0455044	0.625939	0.738961	0.663001
Setd1a + ORY1001	-0.0764804	-0.224968	0.472785	0.64172	-0.0324967	0.223526	0.411805	-11.0414
Setd1a + ORY1001	-0.0345178	0.109747	0.6106	0.0823192	-0.0447726	0.372832	0.00677644	-8.24186
Setd1a + TCP	-0.134252	-0.0243477	0.42273	0.695719	-0.228335	0.1787	0.484025	-0.675637
Setd1a + TCP	-0.319731	-0.188261	0.507073	0.686489	-0.32847	0.257123	0.471267	-0.585898
Setd1a + TCP	-0.394569	-0.132744	0.326845	0.65992	-0.450866	0.106827	0.435494	-0.634041
Setd1a + TCP	-0.179506	-0.0343067	0.762168	0.697564	-0.185681	0.5809	0.486596	-5.05689
Setd1a + TCP	-0.277806	-0.0397028	0.600582	0.402766	-0.21697	0.360698	0.16222	-11.2301
WT Sibling + DMSO	-0.415919	-0.188282	0.587182	0.661085	-0.506317	0.344782	0.437033	-0.142919
WT Sibling + DMSO	-0.0772251	-0.0555853	0.69666	0.61485	-0.14234	0.485335	0.378041	9.30334
WT Sibling + DMSO	0.0027283	-0.00133797	0.634444	0.926028	0.0570874	0.402519	0.857527	-1.91202
WT Sibling + DMSO	-0.336577	-0.196028	0.451415	0.209636	-0.370723	0.203775	0.0439473	-14.8034
