# Supplementary material for: An in vitro model of neuronal ensembles
Source: Nat Commun. 2022 Jun 9;13:3340. doi: 10.1038/s41467-022-31073-1 (PMC9184643; doi:10.1038/s41467-022-31073-1)
Supplement: Supplementary file 12 — Source Data [file 41467_2022_31073_MOESM12_ESM.zip › Source_Data/SourceData_SuppFig6.xlsx]

## Sheet: Supp Figure 6
DIV_cat (Early=2a, Late=Fig2b	Pharmacological treatment	Baseline activity rate (/min)	After Treatment activity rate (/min)	Increment in Activity (After treatment - Baseline)	Baseline Avg. Global PWC	After Treatment Avg. Global PWC	Increment in Avg. Global PWC (After treatment - Baseline)
Early	bcl 0.1uM	8.26167	11.8186	3.55696	0.155897	0.418712	0.262815
Early	bcl 0.1uM	5.44846	11.6708	6.22237	0.241391	0.436595	0.195204
Early	bcl 0.1uM	8.03642	16.102	8.06557	0.437917	0.872888	0.434971
Early	bcl 0.1uM	14.7632	16.6744	1.9112	0.575171	0.689035	0.113864
Early	bcl 0.1uM	11.0562	12.2495	1.19338	0.320472	0.257314	-0.0631586
Early	Bcl 10uM	6.58617	15.9161	9.32994	0.510727	0.923772	0.413045
Early	Bcl 10uM	2.85659	20.0989	17.2423	0.564868	0.977999	0.413131
Early	Bcl 10uM	2.67838	20.4058	17.7274	0.339697	0.977624	0.637927
Early	Bcl 10uM	4.28713	17.9496	13.6625	0.297914	0.968908	0.670994
Early	Bcl 10uM	11.4897	19.7713	8.28162	0.0259677	0.317675	0.291707
Early	Bcl 10uM	19.9481	15.3381	-4.60991	0.0442943	0.184856	0.140562
Early	Bcl 10uM	2.16586	20.8432	18.6773	0.195814	0.943789	0.747975
Early	Bcl 10uM	1.39983	20.0364	18.6366	0.0785725	0.507865	0.429293
Early	bcl 1uM	4.85575	18.3037	13.4479	0.33262	0.786366	0.453745
Early	bcl 1uM	3.19667	19.0684	15.8717	0.281271	0.820631	0.53936
Early	bcl 1uM	7.87991	18.388	10.5081	0.457409	0.629247	0.171839
Early	bcl 1uM	13.479	8.03816	-5.44084	0.370919	0.381308	0.0103888
Early	bcl 1uM	3.57216	19.7246	16.1525	0.13505	0.492256	0.357206
Early	bcl 1uM	10.6038	21.5973	10.9934	0.335222	0.758539	0.423317
Early	Ctrl	13.3778	11.3009	-2.07689	0.747776	0.181967	-0.56581
Early	Ctrl	13.3275	12.1918	-1.13574	0.122807	0.266937	0.14413
Early	Ctrl	10.6399	13.3939	2.75406	0.709804	0.576415	-0.133389
Early	Ctrl	8.15492	10.4781	2.32318	0.951765	0.832507	-0.119258
Early	Ctrl	5.28284	4.75075	-0.532094	0.253522	0.348501	0.0949785
Early	Ctrl	10.0043	11.7965	1.79228	0.486593	0.624884	0.138292
Early	Ctrl	8.42913	9.19454	0.765406	0.347397	0.0693067	-0.278091
Early	Ctrl	15.3747	4.73748	-10.6372	0.252086	0.195705	-0.0563809
Early	Ctrl	12.2419	10.5418	-1.70016	0.130947	0.228392	0.0974454
Early	Ctrl	9.87845	15.63	5.7516	0.0487501	0.0817608	0.0330107
Early	Ctrl	10.1999	16.4424	6.24252	0.0739444	0.0761439	0.00219955
Early	Ctrl	10.3019	11.5989	1.29692	0.165453	0.0731879	-0.0922655
Early	picro 10uM	2.90624	27.9304	25.0242	0.635325	0.823195	0.18787
Early	picro 10uM	4.37668	20.4598	16.0832	0.761551	0.966268	0.204717
Early	picro 10uM	6.31655	20.9146	14.5981	0.595748	0.93451	0.338762
Early	picro 10uM	3.43153	22.9785	19.547	0.325729	0.8532	0.527471
Early	picro 10uM	3.726	17.1328	13.4068	0.576365	0.914397	0.338032
Early	picro 10uM	2.1303	17.4929	15.3626	0.895476	0.922585	0.0271095
Early	picro 10uM	4.33003	18.8489	14.5189	0.596342	0.892067	0.295725
Early	picro 1uM	3.63841	8.58171	4.9433	0.725225	0.953213	0.227988
Early	picro 1uM	7.79834	11.6855	3.88712	0.934284	0.985334	0.0510497
Early	picro 1uM	6.55362	17.1359	10.5822	0.688503	0.884085	0.195582
Early	picro 50uM	4.87371	27.0649	22.1912	0.0212216	0.254759	0.233537
Early	picro 50uM	7.75063	21.1325	13.3819	0.0221577	0.286429	0.264271
Early	picro 50uM	7.03133	29.0564	22.025	0.0656674	0.563268	0.4976
Early	picro 50uM	4.25224	27.819	23.5668	0.026576	0.202728	0.176152
Early	picro 50uM	13.5712	16.859	3.28773	0.11144	0.180116	0.0686756
Early	picro 50uM	7.76199	22.1327	14.3708	0.108373	0.376953	0.26858
Early	picro 50uM	6.68849	23.7624	17.0739	0.387016	0.733919	0.346903
Early	picro 50uM	4.51448	27.9987	23.4842	0.476676	0.704114	0.227439
Early	picro 50uM	2.51966	20.0661	17.5464	0.770903	0.831912	0.0610096
Early	picro 50uM	2.04854	17.5611	15.5125	0.631684	0.905767	0.274083
Early	picro 50uM	3.44812	24.8096	21.3615	0.797888	0.721107	-0.0767811
Early	picro 50uM	3.24637	22.4266	19.1802	0.521824	0.641067	0.119243
Early	picro 50uM	4.76552	20.1135	15.348	0.240646	0.22462	-0.0160264
Early	picro 50uM	6.21189	15.8512	9.63926	0.44992	0.908385	0.458465
Late	bcl 0.1uM	5.52085	6.72465	1.2038	0.823612	0.869851	0.0462385
Late	bcl 0.1uM	9.5569	13.8917	4.33477	0.452269	0.26332	-0.188949
Late	bcl 0.1uM	6.56346	11.7372	5.17375	0.657338	0.666523	0.00918521
Late	Bcl 10uM	1.63909	9.81199	8.1729	0.661491	0.990325	0.328834
Late	Bcl 10uM	1.69424	8.61798	6.92375	0.941459	0.987202	0.0457429
Late	Bcl 10uM	1.94643	9.48772	7.54129	0.928172	0.987944	0.0597718
Late	bcl 1uM	6.59955	13.5435	6.94395	0.736503	0.40609	-0.330414
Late	bcl 1uM	7.6887	9.1746	1.4859	0.683346	0.59709	-0.0862558
Late	bcl 1uM	5.31438	5.09738	-0.216997	0.796659	0.868209	0.0715503
Late	bcl 1uM	6.74681	6.87552	0.128715	0.886266	0.959369	0.0731034
Late	Ctrl	14.7426	15.3848	0.642229	0.64841	0.557122	-0.0912882
Late	Ctrl	19.091	11.7665	-7.32445	0.521819	0.487524	-0.034295
Late	Ctrl	16.6169	12.7755	-3.84134	0.474172	0.488162	0.0139899
Late	Ctrl	4.06238	3.25192	-0.810461	0.930088	0.879671	-0.0504163
Late	Ctrl	4.68588	4.22258	-0.463302	0.807558	0.550625	-0.256932
Late	Ctrl	5.96035	4.19576	-1.76459	0.522833	0.602919	0.0800864
Late	Ctrl	1.21736	5.70435	4.48699	0.924845	0.648165	-0.27668
Late	Ctrl	2.40357	4.01496	1.6114	0.92477	0.779416	-0.145354
Late	Ctrl	2.9195	2.74714	-0.172369	0.746543	0.54763	-0.198913
Late	Ctrl	1.51615	1.75795	0.2418	0.764569	0.940064	0.175495
Late	Ctrl	3.57799	2.9419	-0.636087	0.867885	0.668516	-0.199369
Late	Ctrl	5.15684	2.77184	-2.385	0.864994	0.430308	-0.434686
Late	Ctrl	4.01308	2.64598	-1.36709	0.879867	0.836388	-0.0434784
Late	Ctrl	2.67667	4.19586	1.51919	0.93034	0.849789	-0.080551
Late	Ctrl	8.93416	4.01035	-4.92381	0.473511	0.549512	0.0760013
Late	picro 10uM	2.17383	23.111	20.9372	0.944124	0.649993	-0.294131
Late	picro 10uM	5.03189	19.9524	14.9205	0.414997	0.816405	0.401408
Late	picro 10uM	1.70607	13.8282	12.1221	0.853109	0.852584	-0.000525018
Late	picro 10uM	2.67657	21.6274	18.9508	0.719452	0.714326	-0.00512596
Late	picro 10uM	2.69616	18.8517	16.1555	0.852094	0.889444	0.0373508
Late	picro 10uM	8.10327	13.2767	5.17346	0.666943	0.719387	0.0524437
Late	picro 10uM	2.85195	15.2189	12.3669	0.945259	0.92628	-0.018979
Late	picro 10uM	4.32105	24.763	20.4419	0.65742	0.886717	0.229297
Late	picro 1uM	5.56333	8.25493	2.6916	0.182713	0.683825	0.501111
Late	picro 1uM	6.30635	18.0094	11.7031	0.830448	0.894963	0.0645147
Late	picro 1uM	4.73519	18.7591	14.0239	0.817566	0.806978	-0.0105882
Late	picro 50uM	5.81748	12.842	7.02454	0.532978	0.815305	0.282327
Late	picro 50uM	5.96346	10.4929	4.52947	0.806422	0.930066	0.123644
Late	picro 50uM	5.6419	8.5081	2.8662	0.81945	0.787655	-0.0317949
Late	picro 50uM	5.20433	12.526	7.32165	0.774208	0.627551	-0.146657
Late	picro 50uM	4.90038	9.52869	4.6283	0.947049	0.896838	-0.050211
Late	picro 50uM	5.97287	6.45442	0.481554	0.817697	0.970179	0.152482
