# Supplementary material for: An in vitro model of neuronal ensembles
Source: Nat Commun. 2022 Jun 9;13:3340. doi: 10.1038/s41467-022-31073-1 (PMC9184643; doi:10.1038/s41467-022-31073-1)
Supplement: Supplementary file 12 — Source Data [file 41467_2022_31073_MOESM12_ESM.zip › Source_Data/SourceData_SuppFig8.xlsx]

## Sheet: Sheet1
			2 Weeks old	Caspase+ve	1	3	0	0
				DAPI	396	571	340	249
			4 Weeks old	Caspase+ve	7	0	4	1
				DAPI	582	309	340	249
